# Supplementary material for: Exosomal circZNF800 Derived from Glioma Stem-like Cells Regulates Glioblastoma Tumorigenicity via the PIEZO1/Akt Axis
Source: Mol Neurobiol. 2024 Feb 7;61(9):6556–71. doi: 10.1007/s12035-024-04002-0 (PMC11338982; doi:10.1007/s12035-024-04002-0)
Supplement: Supplementary file 3 — Supplementary file3 (XLSX 13 KB) [file 12035_2024_4002_MOESM3_ESM.xlsx]

## Sheet: Sheet1
Supplementary table 2 The prediction of microRNAs bind to circZNF800
circbank	circinteractome	Starbase
http://www.circbank.cn/	https://circinteractome.irp.nia.nih.gov/	http://starbase.sysu.edu.cn/
hsa-miR-5003-3p	hsa-miR-1184	hsa-miR-9-5p
hsa-miR-19a-5p	hsa-miR-1197	hsa-miR-944
hsa-miR-203b-3p	hsa-miR-1200	hsa-miR-892c-3p
hsa-miR-2052	hsa-miR-1206	hsa-miR-877-5p
hsa-miR-3119	hsa-miR-1234	hsa-miR-873-3p
hsa-miR-4709-3p	hsa-miR-1238	hsa-miR-7853-5p
hsa-miR-561-3p	hsa-miR-1243	hsa-miR-758-3p
hsa-miR-452-5p	hsa-miR-1261	hsa-miR-6835-3p
hsa-miR-4729	hsa-miR-1264	hsa-miR-6820-3p
hsa-miR-8063	hsa-miR-1272	hsa-miR-6807-3p
hsa-miR-8068	hsa-miR-1278	hsa-miR-664b-3p
hsa-miR-1-5p	hsa-miR-1282	hsa-miR-653-5p
hsa-miR-1229-5p	hsa-miR-1283	hsa-miR-6504-5p
hsa-miR-1277-5p	hsa-miR-1296	hsa-miR-642b-5p
hsa-miR-139-5p	hsa-miR-1298	hsa-miR-6088
hsa-miR-148b-5p	hsa-miR-1303	hsa-miR-588
hsa-miR-2115-3p	hsa-miR-1322	hsa-miR-582-5p
hsa-miR-2909	hsa-miR-139-5p	hsa-miR-579-3p
hsa-miR-29b-1-5p	hsa-miR-140-3p	hsa-miR-576-5p
hsa-miR-302a-3p	hsa-miR-144	hsa-miR-5579-3p
hsa-miR-302b-3p	hsa-miR-153	hsa-miR-545-5p
hsa-miR-302c-3p	hsa-miR-182	hsa-miR-543
hsa-miR-302d-3p	hsa-miR-194	hsa-miR-532-5p
hsa-miR-3115	hsa-miR-203	hsa-miR-524-5p
hsa-miR-3121-3p	hsa-miR-21	hsa-miR-520d-5p
hsa-miR-3159	hsa-miR-590-5p	hsa-miR-519c-3p
hsa-miR-3164	hsa-miR-217	hsa-miR-519b-3p
hsa-miR-3179	hsa-miR-330-3p	hsa-miR-519a-3p
hsa-miR-3202	hsa-miR-335	hsa-miR-513b-5p
hsa-miR-3529-3p	hsa-miR-375	hsa-miR-509-3p
hsa-miR-3611	hsa-miR-382	hsa-miR-4770
hsa-miR-3614-5p	hsa-miR-421	hsa-miR-4766-5p
hsa-miR-3674	hsa-miR-485-3p	hsa-miR-4701-5p
hsa-miR-374a-3p	hsa-miR-513a-3p	hsa-miR-4676-3p
hsa-miR-3909	hsa-miR-516b	hsa-miR-454-3p
hsa-miR-4452	hsa-miR-518a-5p	hsa-miR-452-5p
hsa-miR-4512	hsa-miR-527	hsa-miR-448
hsa-miR-4539	hsa-miR-543	hsa-miR-4295
hsa-miR-4695-5p	hsa-miR-548g	hsa-miR-429
hsa-miR-4720-3p	hsa-miR-548p	hsa-miR-4262
hsa-miR-5004-3p	hsa-miR-549	hsa-miR-421
hsa-miR-518a-5p	hsa-miR-555	hsa-miR-411-5p
hsa-miR-524-5p	hsa-miR-561	hsa-miR-382-5p
hsa-miR-527	hsa-miR-578	hsa-miR-374a-3p
hsa-miR-5584-3p	hsa-miR-579	hsa-miR-370-5p
hsa-miR-580-5p	hsa-miR-581	hsa-miR-3666
hsa-miR-582-3p	hsa-miR-582-3p	hsa-miR-3614-5p
hsa-miR-582-5p	hsa-miR-583	hsa-miR-3611
hsa-miR-627-3p	hsa-miR-587	hsa-miR-33b-5p
hsa-miR-6500-3p	hsa-miR-623	hsa-miR-33a-5p
hsa-miR-6732-5p	hsa-miR-630	hsa-miR-337-3p
hsa-miR-6866-3p	hsa-miR-643	hsa-miR-323a-3p
hsa-miR-6885-3p	hsa-miR-651	hsa-miR-3179
hsa-miR-891b	hsa-miR-654-3p	hsa-miR-3164
hsa-miR-924	hsa-miR-659	hsa-miR-3163
hsa-miR-1184	hsa-miR-665	hsa-miR-3140-3p
hsa-miR-125a-3p	hsa-miR-671-5p	hsa-miR-3121-3p
hsa-miR-1264	hsa-miR-758	hsa-miR-30e-5p
hsa-miR-1283	hsa-miR-873	hsa-miR-30d-5p
hsa-miR-130b-3p	hsa-miR-877	hsa-miR-30c-5p
hsa-miR-15b-3p	hsa-miR-890	hsa-miR-30b-5p
hsa-miR-182-3p	hsa-miR-891b	hsa-miR-30a-5p
hsa-miR-200b-3p	hsa-miR-892b	hsa-miR-3064-5p
hsa-miR-204-5p		hsa-miR-301b-3p
hsa-miR-20a-3p		hsa-miR-301a-3p
hsa-miR-211-5p		hsa-miR-2355-3p
hsa-miR-216a-5p		hsa-miR-224-5p
hsa-miR-216b-3p		hsa-miR-219a-2-3p
hsa-miR-301b-3p		hsa-miR-217
hsa-miR-302c-5p		hsa-miR-216a-5p
hsa-miR-3064-5p		hsa-miR-211-5p
hsa-miR-3173-3p		hsa-miR-2115-3p
hsa-miR-3185		hsa-miR-204-5p
hsa-miR-3190-5p		hsa-miR-200c-3p
hsa-miR-32-3p		hsa-miR-200b-3p
hsa-miR-3605-5p		hsa-miR-19b-3p
hsa-miR-3612		hsa-miR-19a-3p
hsa-miR-3653-5p		hsa-miR-182-5p
hsa-miR-3654		hsa-miR-181d-5p
hsa-miR-3664-5p		hsa-miR-181c-5p
hsa-miR-3691-3p		hsa-miR-181b-5p
hsa-miR-371a-3p		hsa-miR-181a-5p
hsa-miR-3977		hsa-miR-144-3p
hsa-miR-448		hsa-miR-143-3p
hsa-miR-449c-3p		hsa-miR-140-3p
hsa-miR-4501		hsa-miR-139-5p
hsa-miR-4506		hsa-miR-135b-5p
hsa-miR-452-3p		hsa-miR-135a-5p
hsa-miR-4667-3p		hsa-miR-130b-3p
hsa-miR-4677-5p		hsa-miR-130a-3p
hsa-miR-4686		hsa-miR-1296-5p
hsa-miR-4699-5p		hsa-miR-129-5p
hsa-miR-4701-5p		hsa-miR-1278
hsa-miR-4770		hsa-miR-1277-5p
hsa-miR-4778-5p		hsa-miR-126-5p
hsa-miR-4795-3p		hsa-miR-1197
hsa-miR-489-5p		hsa-miR-10b-5p
hsa-miR-5002-5p		hsa-miR-10a-5p
hsa-miR-5006-3p		hsa-miR-107
hsa-miR-5008-3p		hsa-miR-105-5p
hsa-miR-5047		hsa-miR-103a-3p
hsa-miR-5197-3p
hsa-miR-520g-3p
hsa-miR-520h
hsa-miR-541-3p
hsa-miR-543
hsa-miR-544b
hsa-miR-545-5p
hsa-miR-548ai
hsa-miR-548ao-5p
hsa-miR-548ax
hsa-miR-548ba
hsa-miR-5579-3p
hsa-miR-5690
hsa-miR-570-5p
hsa-miR-578
hsa-miR-596
hsa-miR-623
hsa-miR-6503-3p
hsa-miR-654-5p
hsa-miR-656-5p
hsa-miR-6744-3p
hsa-miR-6755-3p
hsa-miR-6781-3p
hsa-miR-6807-3p
hsa-miR-6822-3p
hsa-miR-6832-3p
hsa-miR-7114-5p
hsa-miR-7156-5p
hsa-miR-7157-3p
hsa-miR-7161-3p
hsa-miR-7162-3p
hsa-miR-7705
hsa-miR-8087
hsa-miR-9-5p
hsa-miR-943
