# Supplementary material for: Exosomal circZNF800 Derived from Glioma Stem-like Cells Regulates Glioblastoma Tumorigenicity via the PIEZO1/Akt Axis
Source: Mol Neurobiol. 2024 Feb 7;61(9):6556–71. doi: 10.1007/s12035-024-04002-0 (PMC11338982; doi:10.1007/s12035-024-04002-0)
Supplement: Supplementary file 4 — Supplementary file4 (XLSX 108 KB) [file 12035_2024_4002_MOESM4_ESM.xlsx]

## Sheet: Sheet1
Supplementary table 3 The prediction of mRNAs bind to has-miR-139-5p
miRDB	Target Scan	mirDIP	mircoT-CDS	miRpathDB
http://mirdb.org.	www.targetscan.org	http://ophid.utoronto.ca/mirDIP/	http://www.microrna.gr/webServer	https://mpd.bioinf.uni-sb.de/
PRDM16	TBX1	TNPO1	EBF1	AADAC
SCAPER	H2AFV	FBN2	PRDM16	AADAT
TBX1	DPY30	TMF1	TET3	AAK1
CDH20	ARL15	EIF4G2	UBR3	AARD
USP6NL	MORN4	EBF1	PCDH10	AARS
EBF1	HOXB2	KBTBD2	FMR1	AARS2
FBN2	NDRG2	SCAPER	EIF4G2	AASDH
KIF13A	SCAPER	PDE3A	ZBTB34	AASDHPPT
ZBTB34	TMF1	LCOR	NRK	ABAT
JUN	DENR	APLP2	DCBLD2	ABCA1
SMOX	KBTBD2	ZBTB34	TGIF1	ABCA3
ADGRL4	NR5A2	TGIF1	ACADM	ABCA6
SLC25A3	CDH20	MEIS2	DPY30	ABCB11
GDF10	APLP2	NR5A2	ZNF638	ABCB5
CXCR4	TGIF1	FMR1	HIVEP3	ABCB8
CBLL1	AKIRIN2	PPP2CA	GDF10	ABCC1
KAT6A	RNF11	USP6NL	ATL2	ABCC11
FMR1	CSRNP2	MGAT4A	LRCH2	ABCC4
PDE3A	MEIS2	LRFN5	GOT2	ABCC5
CAAP1	EIF4G2	BAZ2B	OSR2	ABCC9
FAM222B	ELOVL5	GDF10	PPP2CA	ABCD2
FSBP	GDF10	AEBP2	SYT14	ABCF1
GABBR2	CCT5	AKIRIN2	PTPRU	ABCF2
FOS	LRFN5	MORN4	MMP8	ABCF3
RAD54B	ATP5G3	SEPTIN11	CHDC2	ABCG2
MGAT4A	TPD52	AZIN1	GABBR2	ABHD12B
NDRG4	AP1S2	SLC25A3	SMARCA4	ABHD13
SGCZ	GPR37	ATL2	FAM110B	ABHD15
APLP2	KIF13A	PDE4A	TRMT10C	ABHD16B
DCBLD2	TMED10	GPR37	NDRG4	ABHD17A
TET3	CAMK2D	TFEC	GPR56	ABHD17B
NRK	HTR7	YWHAG	SCHIP1	ABHD2
MEIS2	EBF1	ADGRG1	SMNDC1	ABHD4
GPR37	USP6NL	RFX7	44445	ABHD5
ARF6	PIEZO1	DPY30	PRDM10	ABHD6
MBNL3	ZBTB34	FOXP2	CECR2	ABI1
ANK2	GDE1	TBX1	ZRANB2	ABL1
TGIF1	FMR1	JUN	PGM2L1	ABL2
TMF1	SRSF4	LMO4	LRP12	ABLIM1
DIP2C	LCOR	NRK	STXBP5L	ABLIM2
KBTBD2	ATL2	SSX2IP	AJAP1	ABR
C2orf49	LRP12	PMP22	CTD-2162K18.4	ABRACL
WDR47	PMP22	UBR3	MLLT10	ABRAXAS2
HIPK1	ARX	KPNA4	BBC3	ABT1
ERBIN	DUSP19	DMD	RC3H2	ABTB2
LRFN5	JUN	ETS1	ATP7A	ACAD8
UBR3	FOS	WASHC4	PPARGC1A	ACADM
NPPA	TNPO1	FAM76B	LSAMP	ACADSB
WTAP	GPR56	ATP5MC3	UBE2D1	ACAP2
BAZ2B	TFEC	PHF6	PRRG1	ACBD5
ARMC2	UBE2F	PIEZO1	SNTB1	ACBD7
NDRG2	TMEM132D	TSPAN3	INO80C	ACCS
PPARGC1B	PPP2CA	PRDM16	GLCCI1	ACER2
REM1	PGM2L1	ZEB1	CLIC4	ACER3
TNPO1	PFDN6	LRCH2	GDE1	ACLY
AKIRIN2	RASGEF1B	UHMK1	NHLRC2	ACO1
IQCJ-SCHIP1	FAM76B	TOX	NEDD4L	ACOT11
BMPR1A	TMPO	CSRNP2	LYSMD3	ACOT2
DMD	GOT2	NDRG4	POF1B	ACOT4
ELOVL5	NDRG4	NUFIP2	KIAA1549	ACOT9
MORN4	AEBP2	ATRX	ADD2	ACOX1
PDE4D	SLC25A3	RSBN1L	CHRDL1	ACOXL
EIF4G2	44450	DCBLD2	ZNF160	ACP7
ADCY1	MYCBP	PAK5	DUS4L	ACPP
CNOT4	SOCS2	MNT	NR5A2	ACSBG1
ZEB1	ATP2B2	GALNT3	TM2D1	ACSF2
UBE2E3	LMO4	UBE2F	HEG1	ACSF3
PTPN4	PHF6	FZD3	MTUS1	ACSL3
TRIM71	DCBLD2	CDH20	SVIP	ACSL6
ARX	GDI2	KLHL28	PIEZO1	ACSM2B
TP53BP2	PSPH	HNRNPF	MBNL1	ACSS1
ATRX	PDE3A	PPARGC1B	METTL10	ACSS3
SCN3A	PDE4A	RASGRF1	MGEA5	ACTBL2
SLC9A2	ZEB1	H2AZ2	ROCK2	ACTC1
PDE4A	CDK6	GDE1	MGA	ACTL7A
MDGA2	RASGRF1	PCDH10	ZNF93	ACTN2
AAK1	PTPRU	GABBR2	44262	ACTR1A
SSX2IP	SSX2IP	PDE4D	SOCS2	ACTR3
ZNF346	LRCH2	WDR47	PHKA1	ACTR8
MNT	MBNL1	ANK2	CEP85L	ACTRT3
NANOGNB	EMP2	ELOVL5	DCAF12	ACVR1B
ATL2	YWHAG	CCT5	WASL	ACVR2A
CMYA5	ASXL3	HOXA9	CCT5	ACVR2B
ZNF677	SCHIP1	TCF7L2	PCGF5	ADAL
PPP2CA	NME7	LRP12	ADCYAP1R1	ADAM10
ELAVL2	TSPAN3	PRPF4B	UBR1	ADAM12
PTPRU	TOX	SRSF4	CDCA3	ADAM17
AQP1	ATG4D	TMED10	TMEM69	ADAM19
TMEM132D	BMPR1A	REV1	GGCX	ADAM22
ZNF181	HDX	CAMK2D	AKT3	ADAM28
LRP2	PURA	ATXN1	GABRA3	ADAM33
GOT2	TMED7	AP3M1	NEU1	ADAM7
FAM76B	PVRL3	NDRG2	ZNF177	ADAM8
HEG1	REV1	TMPO	YTHDF3	ADAMTS12
PHKA1	ERN1	HOXB2	ZNF107	ADAMTS14
TMPO	AZIN1	TET3	EAF1	ADAMTS17
PLCB1	PITPNA	DENR	MRPS25	ADAMTS4
ROCK1	SETD8	HNRNPU	STX7	ADAMTS5
C7orf77	IQCJ-SCHIP1	NME7	NT5C3A	ADAMTS8
PROSER1	UHMK1	MYCBP	FAM9C	ADAMTS9
AP1S2	PTAR1	ASH1L	ZNF677	ADAMTSL3
AEBP2	MNT	TPD52	STARD4	ADAP1
SCHIP1	BAZ2B	FOS	MBNL2	ADAP2
ATP2B2	PCDH10	PSME4	NAA25	ADARB2
ETS1	ZC3H12A	SLITRK4	MAGEF1	ADAT1
DPY30	LRRN3	CTDSPL2	GABRB2	ADAT2
ROCK2	SYT14	GALNT7	MEMO1	ADCY1
MSL3	PRKD3	KIF13A	CREBRF	ADCY2
YWHAG	AJAP1	TCF12	FCHO2	ADCY3
NECTIN3	PDE4D	DDX3X	CTNNA3	ADCY5
GABRB2	YWHAQ	KAT6A	DDX52	ADCYAP1
ZNF792	PAK7	HEG1	AC010547.9	ADCYAP1R1
PRPF4B	GALNT7	ATP2B4	KLHL2	ADD2
NDFIP1	FBXO28	ZEB2	DDX6	ADGRA1
H2AFV	JDP2	FOXP1	TAOK1	ADGRD2
ZNF630	KLHL23	SCHIP1	XPO1	ADGRE2
CSRNP2	PBXIP1	ARX	MEF2C	ADGRL2
PMP22	PRDM16	UBE2D1	CNTN1	ADGRL3
C17orf75	PGGT1B	ROCK1	TMEM135	ADGRL4
NPTX1	FBN2	TOP1	C9orf72	ADH1B
ANGPTL5	ZFAND3	MARCHF7	PTBP2	ADH5
LRRN3	FYB	MBNL1	ACVR2B	ADIPOR2
APPBP2	KPNA4	TAOK1	DSN1	ADK
SLC25A21	PPARGC1B	CXCR4	NUDT4	ADM2
TSPAN3	PRPF4B	TENT2	PCDH7	ADNP
RFX7	KLHL28	NFIB	CCDC141	ADNP2
KPNA4	SPOCK1	PFDN6	IL17RE	ADO
WASL	44262	ATG4D	SIK2	ADORA1
CBX1	DNAJC5	TIA1	NRCAM	ADRA1A
YWHAQ	PAPD4	ZFAND3	NBPF14	ADSL
CUL3	FZD3	USP24	HIST1H2BN	AEBP2
ZEB2	TOP1	DNAJC5	RELL1	AFAP1L1
UGT2A3	TCEB1	AP1S2	GMPS	AFAP1L2
ZFAND3	GABRA1	HTR7	PNN	AFDN
GYPE	BLOC1S5	ELAVL2	SYNDIG1L	AFF1
HOXB2	GALNT3	SPOCK1	COL11A1	AFF2
RASGRF1	TET3	SOX5	C10orf10	AFF3
MIER3	DDIT4	AAK1	TCTE1	AFF4
RPL22L1	ASF1A	KDM7A	CDH18	AFG1L
PFN2	TCF4	NPTX1	ZNF704	AFG3L2
TXLNG	RP1-170O19.20	WTAP	BMPR1A	AGAP1
PSME4	RFX7	PURB	ATP6V0A2	AGBL2
MED4	WDR47	PRKD3	KIF3A	AGBL3
PIEZO1	PRKAR2A	ITGB8	RAF1	AGBL5
DENR	IDE	KBTBD8	IRF2BPL	AGFG1
TRMT10C	ETS1	RAP1B	SHC1	AGK
STK24	CTDSPL2	PGGT1B	CEBPZ-AS1	AGMAT
ZNF678	NPTX1	PTAR1	NDFIP1	AGMO
GULP1	QKI	BMPR1A	BLOC1S5	AGO1
ZNF99	TMEM135	CHD7	MTF2	AGO2
CACNA2D1	KIF3A	PTPRU	ZNF148	AGO3
PRKD3	HMGCR	HDX	NLRP10	AGO4
ZRANB2	HOXA9	HIPK1	BMP6	AGPAT2
WASHC4	YAF2	CHD9	ARID2	AGPAT3
SRSF4	ARHGEF38	GLI2	ZNF134	AGPAT4
NR5A2	GJA9	THBS1	MAGI1	AGPAT5
NDUFB5	KIAA1033	DIP2C	RP11-664D7.4	AGPS
NOTCH1	DTX3	HIPK2	DDIT4	AGRN
GPM6A	ZNF638	RNF11	PSG1	AGTPBP1
ASH1L	KCND3	DCC	KAT6B	AGTRAP
DVL1	FOXP2	BTBD3	B3GAT2	AGXT2
PHF6	NRK	QKI	GPR63	AHCYL1
WDR93	AGO2	NFAT5	HOXA10	AHCYL2
C3orf14	HNRNPF	CDK6	WDR7	AHNAK
KDM7A	PTPRS	ENAH	GULP1	AHR
EDC3	KBTBD8	SYT14	TECRL	AHRR
PWWP3B	GABBR2	TMCC1	DFFA	AIDA
BTG3	ARF6	ROCK2	XCR1	AIF1L
TRAF3	MAPK8	MFSD6	GDAP2	AIFM1
ZNF560	SOX1	ARF6	IRX2	AIG1
LDHB	NXPH1	HMGCR	ST6GALNAC3	AJAP1
ATPAF1	DYNLL2	TMEM132D	PDIK1L	AK3
TSPAN5	MEX3B	MOB1B	SLC25A37	AK4
LRCH2	DIP2C	ATP7A	CHST11	AK9
PRKAA1	RSBN1L	CAND1	NPR3	AKAIN1
EME1	AP3M1	ARL15	LYPLAL1	AKAP1
CKB	FAM110B	GNB1	TMEM123	AKAP10
MEF2A	CSRNP3	ZBTB10	XIRP2	AKAP11
RUFY3	DPYSL5	DDIT4	AL162407.1	AKAP13
44450	ELAVL2	FOXO1	ITGA3	AKAP2
DPYSL5	HDGF	BCL2		AKAP5
TMEM69	MTMR2	HS2ST1		AKAP8
TEK	INO80D	TXLNG		AKIRIN1
NOL7	C10orf12	PROSER1		AKIRIN2
FAHD2B	HOMER1	MYBL1		AKNA
ZSCAN26	GABRA3	EYA4		AKR1B1
GDE1	LARP4B	AJAP1		AKR1C1
FUT8	ROCK2	BTG3		AKR1C2
TMCC1	TAF13	GOT2		AKR7A2
TMEM33	BBC3	SCN3A		AKT2
MMUT	EMX1	RNF2		ALB
SORL1	MIDN	PCDH7		ALDH1A2
C3orf70	44445	ASF1A		ALDH3A2
EFCAB1	TIA1	MDGA2		ALDH3B2
PURA	CKB	CSNK1G1		ALDH4A1
DCP2	NEGR1	MAP2		ALDH5A1
UBR1	SLITRK4	GABRA1		ALDH6A1
PTPRD	STK24	SOCS2		ALG14
KLHL23	DHX15	RLIM		ALG2
KIAA1549	ATAD1	MIER3		ALG9
JAKMIP2	ENAH	PBXIP1		ALKBH1
MCL1	MYBL1	KLHL23		ALKBH3
MEX3A	USP24	TET2		ALKBH4
ZBTB38	MGAT4A	YWHAQ		ALPK3
ATPSCKMT	ZNF770	KIF3A		ALPP
FYB1	CANX	PRKCA		ALS2
GRM1	TSPAN14	KDM3B		ALS2CL
BTBD3	ZBTB10	PSPH		ALX1
ABCA1	VPS54	AFF3		ALX4
BNIPL	KTN1	TMED7		AMACR
SLITRK4	MRVI1	NAA50		AMD1
ZNF107	NUFIP2	CBLL1		AMDHD1
ATP11A	MDGA2	HCN1		AMDHD2
ZNF518B	DPP6	CNIH1		AMER3
SNX20	ZC3H6	ADGRL4		AMFR
FAM151B	CNIH1	KDM6B		AMHR2
HOXD10	KAT6A	ANKRD50		AMIGO1
WDR26	NFIA	GPD1L		AMIGO3
ZBTB20	MGA	SCN1A		AMMECR1
HTR7	UBR3	RTF1		AMMECR1L
MAP9	ST8SIA3			AMN
FOXP2	UBE2E3			AMPD3
DDX3X	THBS1			AMPH
GRSF1	FAT3			AMT
INO80D	ZNF532			AMZ1
CHD9	SRSF10			ANAPC13
KBTBD8	ANKRD13C			ANAPC16
DNAH9	MDGA2			ANAPC7
DSC2	KAT6B			ANG
AKAP1	GNB1			ANGEL1
LRP12	HEG1			ANGEL2
ZNF160	CHD7			ANGPT1
PEX1	TRIM71			ANGPT4
XRN1	ZFX			ANGPTL3
ACTC1	CUL3			ANGPTL5
UBE3A	FAM49B			ANGPTL7
GPD1L	ECE1			ANK1
MAST4	KLC2			ANK2
U2SURP	SCN4B			ANK3
GTF2E2	TMCC1			ANKEF1
DLG5	TMEM200C			ANKFY1
MOB1B	DVL1			ANKH
PSPH	TET2			ANKIB1
PTPRS	ATXN1			ANKRD10
TOP2A	CBFA2T2			ANKRD12
NUFIP2	TCF12			ANKRD13A
CDCA7L	ELP4			ANKRD13C
LYPLA1	ARID4A			ANKRD16
ARID4A	PRKCA			ANKRD18B
NANOS1	TPM3			ANKRD22
YTHDF1	EYA4			ANKRD27
NAPG	MAP2			ANKRD28
KCNA5	MCFD2			ANKRD29
LCOR	CACNA2D1			ANKRD33B
AXL	AFF3			ANKRD34C
44262	MYLK			ANKRD35
TRIM9	KIF26B			ANKRD44
COL11A1	PLXNC1			ANKRD46
MAP2	ZNF367			ANKRD49
CNTN1	ESRRG			ANKRD50
ADGRG1	LANCL3			ANKRD55
CAND1	TRAF3			ANKS4B
HIVEP3	PCF11			ANKUB1
PCDH7	STXBP5L			ANLN
UBE2F	ROCK1			ANO1
ANKRD13C	U2SURP			ANO10
MAP3K7	SPRED1			ANO3
GOLGA8B	GRM1			ANOS1
GOLGA6L4	EIF1			ANP32B
LMO4	EDC3			ANTXR2
SIK2	TMEM107			ANXA11
ADCYAP1R1	DPY19L1			ANXA2
SOCS2	ARRDC3			ANXA4
AK3	XPO4			ANXA5
KCNQ5	SMARCA4			ANXA6
SDAD1	NCOA2			AOC3
SC5D	ZNF804B			AOPEP
MYCBP	FBXL16			AP1AR
ORAI3	GLI2			AP1B1
ZNF559-ZNF177	HIVEP3			AP1G1
ZNF177	EIF4B			AP1M1
PPEF2	TSPAN5			AP1S1
FLT1	SRSF1			AP1S2
GNB1	MFSD6			AP1S3
THBS1	NFIB			AP2M1
SNTB1	USP13			AP3B2
CEP19	KLF7			AP3M1
AJAP1	ANK2			AP3S2
EIF3M	ZNF470			AP4E1
FGA	PTPRJ			AP4S1
DCLK1	KCTD12			AP5B1
GOLGA6L9	GLCCI1			AP5M1
ZNF302	RAB18			APAF1
SEC63	PTPN4			APBA1
ARL15	SPCS3			APBB2
MREG	ATRX			APC2
KLC2	STT3B			APCDD1
IGFBP5	LONRF3			APCDD1L
OTUD1	JAKMIP2			APEX2
EFCAB14	CACNA2D2			APH1B
PCDH10	STX7			APLF
HRNR	RUNX1			APLNR
GOLGA6C	CSNK1G1			APLP2
C5orf52	MLLT10			APOB
ZNF664	DAB1			APOBEC1
ANKRD50	ZNF385D			APOBEC2
ATP7A	PTPRD			APOBEC3C
TIA1	DDX3X			APOBEC3D
CLDND1	FUBP3			APOBEC3F
GPSM2	ITGB8			APOC3
LAPTM4B	KCNB1			APOL1
RBMS3	MBD1			APOL3
CDC42	GALNT13			APOL4
SHC3	SCN3A			APOL6
TMCC3	PURB			APOLD1
CEP85L	DCAF12			APOOL
C12orf66	RAP1B			APP
GAS2	GNAL			APPBP2
TNIK	PROSER1			APPL1
ERMN	FOXO1			APTX
RUNX1	MYOCD			AQP1
FRMD4A	KIAA1549			AQP12A
HOXA9	PCSK5			AQP12B
ANKRD33B	SLC23A2			AQP6
SPTBN1	FOXP1			AQR
PDPR	CHD9			AR
RNF2	GTF2A1			AREL1
QKI	NYAP2			ARF1
SPOCK1	ATP7A			ARF3
CXADR	ICK			ARF5
TMEM123	UBE2N			ARF6
SRSF1	JHDM1D			ARFGAP1
ASCL1	PPARGC1A			ARFGAP2
GLI2	LHX1			ARFGEF1
CYCS	HS2ST1			ARFGEF3
PIAS2	KCTD15			ARFIP1
PCSK5	PRDM10			ARFIP2
SMARCA4	PSME4			ARGFX
PTAR1	DNM3			ARHGAP11A
PRDM10	AGO3			ARHGAP18
ASF1A	SCN1A			ARHGAP19
TAOK1	KAL1			ARHGAP20
TFEC	IGF1R			ARHGAP21
BCL2	FBXL7			ARHGAP29
RICTOR	KIAA2022			ARHGAP30
PRR23B	AAK1			ARHGAP32
OSR2	HIPK1			ARHGAP40
RASSF3	IGFBP5			ARHGAP5
RO60	RBMS3			ARHGEF1
TRIM37	USP49			ARHGEF10
NEXMIF	BBX			ARHGEF11
RPRD1A	CDS2			ARHGEF12
TRIQK	NOTCH1			ARHGEF15
EEF1AKMT2	DMD			ARHGEF38
EPM2AIP1	ATP11A			ARHGEF5
ZNF507	AGPS			ARHGEF6
SPICE1	SIAE			ARHGEF7
DYNC1LI2	ADCYAP1R1			ARHGEF9
MAPK9	FRMD4A			ARID1A
CNIH1	CNOT1			ARID2
PLXNC1	LLGL1			ARID3A
RP2	HNRNPU			ARID4B
SOD1	MEX3A			ARID5A
HOXA13	EYA3			ARID5B
FCHO2	RORB			ARIH1
TSPAN14	TAOK1			ARIH2
GOLGA8O	CAND1			ARL1
LHX1	C20orf194			ARL10
CHFR	PTPRF			ARL11
PARD3B	KCTD16			ARL14EPL
GOLGA8R	ASH1L			ARL17A
ZNF844	RLIM			ARL17B
GOLGA8J	TNR			ARL2BP
GOLGA8H	LSAMP			ARL4A
CEBPZOS	ANK1			ARL4C
GOLGA8K	TXLNG			ARL4D
GOLGA8M	HCN4			ARL5B
LSM1	SLC25A16			ARL5C
NUBP2	HCN1			ARL6IP5
GFRA1	SIK2			ARL6IP6
ATAD1	NOL7			ARL9
KCTD15	MRPS25			ARMC2
TCEANC	SV2A			ARMC5
THBD	CTTNBP2NL			ARMC8
FOXP1	MSH6			ARMH3
CEP128	BAZ2A			ARMH4
TRAK1	KDM3B			ARMT1
GOLGA8N	SOX5			ARNT
IGF1R	CDH8			ARNT2
GMNC	B3GAT2			ARNTL2
KIAA0319	PRDM15			ARPC2
SDR16C5	KDM6B			ARPC4-TTLL3
MLLT10	ATXN1L			ARPC5
CISD1	SHROOM4			ARPIN
HM13	CCND2			ARPIN-AP3S2
PCDHB14	ANKRD50			ARPP19
LY9	OTUD7B			ARPP21
ROBO2	WDR26			ARRB1
SYT14	FAM168A			ARRDC3
TMEM68	STRBP			ARRDC4
TP63	ZIC1			ARSA
BACH2	SESN3			ARSD
MRPL42	PAX2			ARSE
ZNF367	GLG1			ARSG
44261	CTNNB1			ARSJ
XIRP1	SLC24A4			ART1
STX16	BICD2			ART4
ATXN7	KMT2D			ARTN
GPRIN3	MIER3			ARX
MAEA	TM9SF4			AS3MT
ZNF570	SSPN			ASAP1
RAP2C	KIF5C			ASAP2
MFAP3L	NFAT5			ASB1
CLPX	HOXD12			ASB13
TMTC1	TNIK			ASB14
SRPK1	CECR2			ASB15
TPD52	CLYBL			ASB16
TNFSF10	MPND			ASB3
STXBP5L	ZBTB20			ASB5
CYP4A22	SOCS7			ASB6
DTWD1	CADM1			ASB7
RTF1	RTF1			ASCC1
MACC1	RBFOX2			ASCC3
HDX	GABRB1			ASCL1
TMX4	TCF3			ASF1A
THAP2	TSC22D2			ASGR2
B3GNTL1	DCC			ASH2L
HNRNPU	PCDH9			ASIC1
TOLLIP	GRIN2A			ASPA
LYSMD3	SHC3			ASPH
LLGL1				ASPHD2
PURB				ASRGL1
TSPYL1				ASTN1
CPXCR1				ASTN2
DNAJC5				ASXL1
OGA				ASXL2
KIF3A				ASXL3
DHRS3				ATAD1
CD209				ATAD2
UHMK1				ATAD2B
RREB1				ATAT1
CCT8				ATCAY
ZNF704				ATE1
PGR				ATF4
CANX				ATF5
TMED7				ATF6
MAPK8				ATF7
ZNF430				ATF7IP
NEDD4L				ATF7IP2
FAM133B				ATG10
TEX2				ATG13
KIF1B				ATG16L1
CEP83				ATG2B
DCAF12				ATG4A
RHD				ATG4D
ZNF714				ATG7
UBE2D1				ATG9A
RSBN1L				ATL2
CREBRF				ATL3
MCMBP				ATOH1
MEX3B				ATP11A
RASGEF1B				ATP11B
PTK2				ATP1A2
ZFP90				ATP1B2
ICK				ATP1B3
HSF5				ATP1B4
SHC1				ATP2A3
TENT4B				ATP2B3
DCC				ATP2B4
MCHR2				ATP4A
44445				ATP5F1A
RNF11				ATP5F1E
LPAR4				ATP5IF1
HIPK2				ATP5MC1
DDIT4				ATP5MC3
GABRA1				ATP5MF-PTCD1
FKBP14				ATP5MPL
DIS3				ATP5PB
COLEC10				ATP6V0A1
EEA1				ATP6V0A2
CTNNA3				ATP6V1A
GALNT3				ATP6V1E1
FZD3				ATP6V1G1
FBXO28				ATP7A
TAF5L				ATP7B
TAP2				ATP8A1
PPAT				ATP8A2
ABL2				ATP8B2
GFOD1				ATRN
AASDHPPT				ATRX
PFKFB2				ATXN1
USP49				ATXN1L
PPP2R1B				ATXN3L
LDB2				ATXN7
DRAM1				ATXN7L1
P2RY12				ATXN7L3B
ZNF280B				AUTS2
MYOCD				AVL9
TEDC2				AVPI1
EIF4B				AVPR1A
RNASE11				AXL
MRPL50				AZGP1
PCDHGB7				AZI2
NSMCE3				AZIN1
PCDHGA10				AZIN2
PCDHGC4				B3GALNT1
SLC1A2				B3GALNT2
PCDHGB3				B3GALT5
FAM117B				B3GAT2
C9orf72				B3GNT2
PCDHGC5				B3GNT3
PCDHGB1				B4GALNT4
PCDHGB2				B4GALT1
STEAP2				B4GALT3
PCDHGA3				B4GALT4
PCDHGB4				B4GALT5
PCDHGA9				B4GALT6
PCDHGA7				B4GALT7
PCDHGA8				BACE1
RASA3				BACH2
TET2				BAG2
PCDHGA11				BAG5
FLT3				BAHD1
PCDHGB6				BAIAP2
PCDHGA4				BAIAP2L1
PCDHGA6				BAMBI
CXorf38				BARX2
PPM1L				BASP1
PCDHGA12				BAZ2A
TRIM24				BAZ2B
PCDHGA2				BBC3
MYBL1				BBIP1
PAK2				BBS10
PSMD12				BBS12
PCDHGC3				BBS7
PCDHGB5				BBX
PCDHGA1				BCAS1
PCDHGA5				BCAS2
RNF13				BCAS3
FPGT				BCAS4
NAA50				BCAT1
WNK3				BCDIN3D
PHF24				BCL10
PEAK1				BCL11A
CACNA2D2				BCL11B
ANAPC7				BCL2
PCDH11X				BCL2L11
PRKAR2A				BCL2L13
MMAA				BCL2L14
CSRNP3				BCL2L15
ITGB8				BCL2L2
LOC100130357				BCL2L2-PABPN1
TOP1				BCL6B
ZNF572				BCL7B
ASXL3				BCL7C
LRPPRC				BCL9
PCDH11Y				BCL9L
TSHZ2				BCLAF1
KCTD12				BCOR
OSCAR				BCORL1
STK4				BDH1
CASP3				BDP1
PRRG1				BEAN1
CCDC57				BEGAIN
MLIP				BEND2
FBP1				BEND4
PAFAH1B1				BEND6
VPS54				BEST1
PTPRJ				BEST3
ARHGEF38				BFAR
TCF12				BFSP1
ATXN1				BFSP2
UBR7				BHLHE40
PRTG				BHLHE41
PPP2R3A				BICC1
PRKACB				BICD1
TMLHE				BICD2
C6orf222				BICDL1
RIPOR2				BICRA
PMS2				BIRC3
PCF11				BIRC6
SHOX				BIVM
ITGA3				BLOC1S2
HARS2				BLOC1S3
SMAD9				BLOC1S4
AP2M1				BLOC1S5
SGIP1				BLOC1S6
PGAP1				BLVRA
HDAC2				BMERB1
KMT5B				BMF
PPP1R1C				BMI1
SLC35F5				BMP10
SLAIN2				BMP3
GBP5				BMP5
CTNNA1				BMP6
CDK6				BMPR1A
PXYLP1				BMPR2
URI1				BMS1
PLCG2				BMT2
SLC25A4				BNC2
ABI2				BNIP2
SMAD2				BNIP3
PGAM1				BNIP3L
PPP2R5C				BNIPL
AZIN1				BOC
WDR33				BOD1
MAD2L1				BORCS6
NAPB				BORCS7
CREM				BPNT1
CEP290				BPTF
ZDBF2				BRCA1
TMEM170B				BRCC3
CTDSPL2				BRD3
KCND2				BRF1
KLHL28				BRF2
DYNLL2				BRI3BP
PSMA5				BRIP1
MICAL2				BRIX1
ARNT2				BRMS1L
ST7L				BROX
				BRPF1
				BRWD1
				BSDC1
				BSN
				BSPRY
				BTAF1
				BTBD1
				BTBD7
				BTD
				BTF3L4
				BTG1
				BTG2
				BTG3
				BTLA
				BTN2A1
				BTN2A2
				BTN3A1
				BTN3A2
				BTNL9
				BTRC
				BUB1
				BUB1B
				BVES
				BYSL
				BZW1
				C10orf105
				C10orf67
				C10orf88
				C11orf1
				C11orf45
				C11orf54
				C11orf87
				C11orf98
				C12orf4
				C12orf40
				C12orf43
				C12orf49
				C12orf60
				C12orf65
				C12orf66
				C12orf73
				C14orf119
				C14orf132
				C15orf40
				C16orf71
				C16orf72
				C16orf87
				C16orf91
				C17orf107
				C17orf58
				C17orf67
				C17orf75
				C18orf21
				C18orf54
				C1D
				C1orf116
				C1orf198
				C1orf21
				C1orf216
				C1orf226
				C1orf35
				C1orf50
				C1orf52
				C1orf56
				C1orf74
				C1QTNF2
				C1QTNF9
				C1R
				C1RL
				C20orf144
				C20orf194
				C21orf58
				C22orf15
				C2CD2
				C2CD4A
				C2CD4C
				C2orf49
				C2orf68
				C2orf72
				C2orf88
				C3
				C3orf14
				C3orf38
				C3orf52
				C3orf62
				C3orf67
				C3orf70
				C4orf3
				C4orf33
				C4orf36
				C4orf46
				C4orf54
				C5AR2
				C5orf46
				C5orf52
				C5orf63
				C5orf64
				C6
				C6orf132
				C6orf141
				C6orf222
				C6orf47
				C6orf89
				C8A
				C8orf34-AS1
				C9orf153
				C9orf40
				C9orf47
				C9orf72
				CA10
				CA12
				CA13
				CA14
				CAAP1
				CAB39
				CAB39L
				CABP1
				CABP4
				CABP7
				CACNA1B
				CACNA1C
				CACNA1G
				CACNA1I
				CACNA2D1
				CACNA2D2
				CACNB1
				CACNB4
				CACNG4
				CACNG8
				CACUL1
				CAD
				CADM1
				CADM2
				CALCOCO2
				CALCRL
				CALHM1
				CALM1
				CALN1
				CALU
				CAMK2A
				CAMK2D
				CAMK2N1
				CAMK4
				CAMKK1
				CAMKK2
				CAMSAP1
				CAMTA1
				CAMTA2
				CAND1
				CANT1
				CANX
				CAP1
				CAP2
				CAPN10
				CAPN6
				CAPN7
				CAPN8
				CAPRIN1
				CAPRIN2
				CAPS2
				CAPZA2
				CAPZB
				CARD18
				CARD8
				CARF
				CARNMT1
				CASK
				CASP10
				CASP14
				CASP16P
				CASP2
				CASP3
				CASP9
				CASQ2
				CASR
				CASTOR3
				CATSPERE
				CAV2
				CAV3
				CAVIN2
				CAVIN4
				CBL
				CBLB
				CBLL1
				CBLL2
				CBLN2
				CBLN3
				CBR4
				CBS
				CBX1
				CBX3
				CBX5
				CBX6
				CBX7
				CBY3
				CC2D1B
				CC2D2A
				CCAR1
				CCBE1
				CCDC113
				CCDC114
				CCDC116
				CCDC117
				CCDC121
				CCDC127
				CCDC13
				CCDC138
				CCDC14
				CCDC141
				CCDC149
				CCDC152
				CCDC170
				CCDC171
				CCDC174
				CCDC22
				CCDC30
				CCDC32
				CCDC34
				CCDC47
				CCDC50
				CCDC57
				CCDC58
				CCDC59
				CCDC6
				CCDC69
				CCDC71L
				CCDC80
				CCDC85A
				CCDC85C
				CCDC88A
				CCDC89
				CCDC9
				CCDC90B
				CCDC93
				CCL13
				CCL20
				CCL8
				CCM2L
				CCN2
				CCN3
				CCN4
				CCNB1
				CCND1
				CCND2
				CCNF
				CCNG1
				CCNG2
				CCNI
				CCNJ
				CCNK
				CCNL1
				CCNL2
				CCNO
				CCNT1
				CCNT2
				CCNY
				CCNYL1
				CCP110
				CCPG1
				CCR5
				CCR7
				CCR9
				CCS
				CCSER2
				CCT5
				CCT6A
				CCT7
				CCT8
				CD109
				CD164
				CD180
				CD1D
				CD200R1
				CD226
				CD28
				CD2AP
				CD2BP2
				CD300LB
				CD302
				CD36
				CD38
				CD3D
				CD3E
				CD4
				CD40LG
				CD44
				CD46
				CD47
				CD55
				CD58
				CD5L
				CD69
				CD82
				CD83
				CD84
				CD86
				CD93
				CD96
				CDC14A
				CDC14B
				CDC20B
				CDC25B
				CDC27
				CDC42
				CDC42BPA
				CDC42BPG
				CDC42EP3
				CDC5L
				CDC6
				CDC7
				CDC73
				CDCA2
				CDCA3
				CDCA4
				CDCA7L
				CDCA8
				CDH1
				CDH10
				CDH15
				CDH18
				CDH19
				CDH2
				CDH20
				CDH26
				CDH6
				CDHR2
				CDK1
				CDK13
				CDK17
				CDK19
				CDK2AP1
				CDK5R1
				CDK6
				CDK7
				CDK8
				CDK9
				CDKL4
				CDKN1C
				CDKN2AIPNL
				CDKN3
				CDO1
				CDON
				CDPF1
				CDR2L
				CDS1
				CDS2
				CDV3
				CDY1
				CDY1B
				CDYL2
				CEACAM1
				CEACAM19
				CEACAM5
				CEACAM8
				CEBPD
				CEBPZOS
				CELF1
				CELF3
				CELF5
				CELF6
				CENPC
				CENPF
				CENPI
				CENPJ
				CENPL
				CENPM
				CENPN
				CENPP
				CENPQ
				CENPW
				CEP104
				CEP126
				CEP128
				CEP152
				CEP162
				CEP170
				CEP170B
				CEP19
				CEP350
				CEP41
				CEP57
				CEP57L1
				CEP63
				CEP68
				CEP70
				CEP72
				CEP76
				CEP78
				CEP83
				CEP85L
				CEP89
				CEP97
				CERK
				CERS1
				CERS2
				CERS6
				CES2
				CES3
				CFAP20
				CFAP298
				CFAP299
				CFAP300
				CFAP44
				CFAP61
				CFAP65
				CFAP97
				CFC1
				CFD
				CFHR4
				CFL2
				CFLAR
				CGN
				CGREF1
				CHAC2
				CHAF1B
				CHCHD2
				CHCHD7
				CHD1
				CHD2
				CHD5
				CHD7
				CHD9
				CHDH
				CHEK1
				CHERP
				CHIC1
				CHIC2
				CHL1
				CHMP3
				CHN1
				CHP1
				CHPF
				CHRDL1
				CHRM2
				CHRM3
				CHRM5
				CHRNA10
				CHRNA3
				CHRNA5
				CHRNB2
				CHRNE
				CHST10
				CHST11
				CHST12
				CHST14
				CHST2
				CHST3
				CHST6
				CHST7
				CHSY1
				CHSY3
				CHTF8
				CHURC1
				CHURC1-FNTB
				CIAO2A
				CIAPIN1
				CIB2
				CIDEC
				CIITA
				CIP2A
				CIPC
				CISD1
				CISD2
				CISH
				CIT
				CKAP2
				CKB
				CKS1B
				CLASP1
				CLCA1
				CLCN4
				CLCN5
				CLCN6
				CLDN1
				CLDN11
				CLDN16
				CLDN18
				CLDN19
				CLDND1
				CLEC12B
				CLEC14A
				CLEC16A
				CLEC2D
				CLEC4A
				CLEC4C
				CLEC4E
				CLEC4F
				CLEC5A
				CLIC4
				CLIC5
				CLINT1
				CLMN
				CLMP
				CLN5
				CLN8
				CLNK
				CLPB
				CLPS
				CLPX
				CLSPN
				CLSTN1
				CLSTN2
				CLTC
				CLUAP1
				CLVS2
				CLYBL
				CMBL
				CMC1
				CMIP
				CMPK1
				CMSS1
				CMTM4
				CMTM7
				CMTM8
				CMTR1
				CMYA5
				CNBP
				CNDP2
				CNGA2
				CNGA4
				CNGB1
				CNGB3
				CNIH4
				CNKSR2
				CNKSR3
				CNN1
				CNNM2
				CNNM3
				CNNM4
				CNOT1
				CNOT4
				CNOT6
				CNOT6L
				CNOT7
				CNP
				CNPY3
				CNR1
				CNR2
				CNST
				CNTD2
				CNTF
				CNTLN
				CNTN1
				CNTN2
				CNTN5
				CNTNAP1
				CNTNAP5
				CNTRL
				COA3
				COA5
				COA7
				COA8
				COBL
				COBLL1
				COCH
				COG2
				COG5
				COG6
				COL10A1
				COL11A1
				COL12A1
				COL14A1
				COL20A1
				COL23A1
				COL26A1
				COL27A1
				COL4A1
				COL4A3
				COL4A4
				COL6A3
				COL7A1
				COL8A1
				COL9A2
				COLEC10
				COLEC11
				COMMD2
				COMMD3-BMI1
				COMMD9
				COMT
				COMTD1
				COPS8
				COPZ1
				COQ5
				COQ7
				COQ8B
				CORO1C
				CORO2A
				CORO7
				COTL1
				COX10
				COX11
				COX15
				COX19
				COX20
				COX6B1
				COX6C
				COX8C
				CPA4
				CPE
				CPEB4
				CPED1
				CPLX3
				CPM
				CPPED1
				CPSF2
				CPSF4L
				CPSF6
				CPT1A
				CPTP
				CPXCR1
				CRABP2
				CRB1
				CRB2
				CRBN
				CREB1
				CREB5
				CREBBP
				CREBL2
				CREG2
				CRELD1
				CREM
				CRIM1
				CRIPT
				CRISP1
				CRISP3
				CRISPLD2
				CRLS1
				CRMP1
				CROCC
				CROT
				CRP
				CRPPA
				CRTAM
				CRTAP
				CRTC1
				CRTC3
				CRYBG3
				CSE1L
				CSF2RA
				CSF3
				CSGALNACT2
				CSH2
				CSMD2
				CSNK1D
				CSNK1G1
				CSNK1G3
				CSPP1
				CSRNP1
				CSRNP2
				CSRNP3
				CST1
				CST3
				CST4
				CST5
				CSTF1
				CSTF2T
				CSTF3
				CTAG1B
				CTAG2
				CTBP2
				CTC1
				CTCF
				CTCFL
				CTDNEP1
				CTDSP1
				CTDSP2
				CTDSPL2
				CTH
				CTIF
				CTNNA1
				CTNNA2
				CTNNA3
				CTNNB1
				CTNNBL1
				CTNND2
				CTPS2
				CTR9
				CTSB
				CTSC
				CTSH
				CTSO
				CTTN
				CTTNBP2
				CTTNBP2NL
				CTU1
				CUEDC1
				CUL3
				CUL4A
				CUL5
				CUL9
				CUX1
				CUX2
				CWC27
				CWF19L1
				CWF19L2
				CX3CR1
				CXADR
				CXCL10
				CXCL11
				CXCL12
				CXCL14
				CXCL17
				CXCR4
				CXorf21
				CXorf38
				CXorf56
				CXXC4
				CYB561
				CYB561D1
				CYB561D2
				CYB5R1
				CYB5R4
				CYBRD1
				CYCS
				CYHR1
				CYP19A1
				CYP20A1
				CYP24A1
				CYP27B1
				CYP27C1
				CYP2A7
				CYP2B6
				CYP2C18
				CYP2C19
				CYP2C8
				CYP2U1
				CYP2W1
				CYP3A5
				CYP3A7
				CYP4F11
				CYP4F3
				CYP4V2
				CYP7A1
				CYP7B1
				CYS1
				CYSLTR1
				CYTH4
				CYTIP
				CYYR1
				D2HGDH
				DAAM1
				DAAM2
				DAB2IP
				DAP
				DAW1
				DAZAP2
				DAZL
				DBF4
				DBNL
				DBT
				DCAF10
				DCAF11
				DCAF12
				DCAF16
				DCAF17
				DCAF4L1
				DCAF4L2
				DCAF5
				DCAKD
				DCANP1
				DCBLD1
				DCBLD2
				DCC
				DCDC1
				DCHS2
				DCLK1
				DCLK3
				DCP2
				DCT
				DCTN5
				DCTN6
				DCUN1D1
				DCUN1D4
				DCUN1D5
				DDB2
				DDHD1
				DDHD2
				DDI2
				DDIT4
				DDR1
				DDRGK1
				DDTL
				DDX17
				DDX18
				DDX19A
				DDX21
				DDX28
				DDX31
				DDX5
				DDX54
				DDX59
				DDX6
				DEFB106A
				DEFB106B
				DEFB107A
				DEFB107B
				DEFB118
				DEFB134
				DEK
				DELE1
				DENND2A
				DENND2C
				DENND4A
				DENND5B
				DENND6B
				DENR
				DEPP1
				DEPTOR
				DERL1
				DERL2
				DESI1
				DESI2
				DEUP1
				DFFA
				DGAT2L6
				DGCR2
				DGKE
				DGKH
				DGKI
				DGKQ
				DHCR24
				DHDDS
				DHFR
				DHFR2
				DHODH
				DHRS12
				DHRS7B
				DHRSX
				DHTKD1
				DHX15
				DHX33
				DHX35
				DHX40
				DHX58
				DHX8
				DIAPH2
				DICER1
				DIDO1
				DIMT1
				DIO2
				DIP2B
				DIP2C
				DIPK2A
				DIPK2B
				DIRAS1
				DIRAS2
				DIRAS3
				DIS3
				DIS3L
				DIS3L2
				DISC1
				DIXDC1
				DKC1
				DKK3
				DLD
				DLEU7
				DLG2
				DLG3
				DLG5
				DLGAP3
				DLST
				DLX3
				DMAC1
				DMAC2L
				DMBX1
				DMD
				DMKN
				DMRTA1
				DMRTA2
				DMXL1
				DNAH11
				DNAH12
				DNAH9
				DNAJA1
				DNAJA2
				DNAJB1
				DNAJB12
				DNAJB13
				DNAJB14
				DNAJB2
				DNAJB4
				DNAJB7
				DNAJC10
				DNAJC11
				DNAJC13
				DNAJC15
				DNAJC16
				DNAJC18
				DNAJC21
				DNAJC22
				DNAJC24
				DNAJC27
				DNAJC28
				DNAJC3
				DNAJC30
				DNAJC5
				DNAJC5G
				DNAJC9
				DNAL1
				DNASE1L1
				DNASE2
				DNER
				DNM1L
				DNM3
				DNMT3A
				DNMT3B
				DNPEP
				DNTTIP2
				DOCK4
				DOCK5
				DOCK7
				DOK4
				DOK6
				DPEP2
				DPF2
				DPH3
				DPH6
				DPM1
				DPP10
				DPP6
				DPP8
				DPPA3
				DPY19L1
				DPY19L3
				DPY19L4
				DPY30
				DPYSL2
				DPYSL4
				DPYSL5
				DR1
				DRAM1
				DRAM2
				DRAXIN
				DRC3
				DRD1
				DRG1
				DSC1
				DSC2
				DSE
				DSEL
				DSG1
				DSG2
				DSG3
				DSG4
				DSN1
				DST
				DSTN
				DTD1
				DTHD1
				DTNA
				DTNBP1
				DTWD1
				DTWD2
				DTX3
				DTX3L
				DUSP15
				DUSP18
				DUSP19
				DUSP2
				DUSP22
				DUSP26
				DUSP28
				DUSP4
				DUSP8
				DUXA
				DVL1
				DVL3
				DYNAP
				DYNC1LI2
				DYNLL2
				DYNLT1
				DYRK1A
				DYRK2
				DYRK3
				DZANK1
				DZIP1L
				DZIP3
				E2F2
				E2F3
				E2F6
				E2F7
				EAF1
				EAPP
				EBAG9
				EBF1
				EBF4
				EBPL
				ECE1
				ECHDC2
				ECHDC3
				ECM2
				ECPAS
				EDC3
				EDEM1
				EDEM3
				EDIL3
				EDNRA
				EDNRB
				EEA1
				EEF1AKMT2
				EEF1AKMT3
				EEF1E1
				EEF2K
				EEFSEC
				EFCAB1
				EFCAB10
				EFCAB11
				EFCAB14
				EFCC1
				EFEMP1
				EFHC1
				EFHD1
				EFNA3
				EFNA5
				EFNB2
				EFNB3
				EFR3A
				EFR3B
				EGF
				EGFR
				EHD1
				EHD3
				EHD4
				EHF
				EIF1
				EIF1AD
				EIF1AX
				EIF2AK2
				EIF2AK3
				EIF2B2
				EIF2B3
				EIF2S1
				EIF2S3
				EIF2S3B
				EIF3A
				EIF3B
				EIF3M
				EIF4A2
				EIF4B
				EIF4E
				EIF4E2
				EIF4E3
				EIF4EBP1
				EIF4EBP2
				EIF4G1
				EIF4G2
				EIF5
				EIF5AL1
				EIF5B
				EIPR1
				ELAC2
				ELAVL2
				ELF3
				ELF4
				ELFN1
				ELK1
				ELK4
				ELL2
				ELMO2
				ELMOD2
				ELMOD3
				ELMSAN1
				ELOC
				ELOF1
				ELOVL3
				ELOVL4
				ELOVL5
				ELOVL6
				ELOVL7
				ELP2
				ELP4
				ELP6
				EMB
				EMC1
				EMC10
				EMC2
				EMC7
				EMC8
				EMCN
				EME1
				EMILIN3
				EML1
				EML5
				EML6
				EMP1
				EMP2
				EMX1
				EMX2
				EN1
				EN2
				ENAH
				ENAM
				ENC1
				ENDOD1
				ENDOG
				ENDOU
				ENDOV
				ENOPH1
				ENPP4
				ENPP5
				ENPP6
				ENSA
				ENTPD1
				ENTPD3
				ENTPD4
				ENTPD5
				ENTPD7
				ENTR1
				ENY2
				EOGT
				EPAS1
				EPB41L1
				EPB41L4B
				EPB41L5
				EPC1
				EPGN
				EPHA4
				EPHA5
				EPHA6
				EPHA7
				EPHA8
				EPHB1
				EPHX2
				EPM2A
				EPM2AIP1
				EPN1
				EPOR
				EPS15
				EPS8L1
				EPSTI1
				ERAP1
				ERAP2
				ERBB2
				ERBB4
				ERBIN
				ERC1
				ERCC1
				ERCC4
				ERCC6
				EREG
				ERG
				ERGIC1
				ERH
				ERI1
				ERICH3
				ERMN
				ERMP1
				ERN1
				ERN2
				ERO1B
				ERP44
				ERV3-1
				ERVFRD-1
				ERVMER34-1
				ESCO1
				ESCO2
				ESF1
				ESPNL
				ESR1
				ESR2
				ESRRG
				ESYT3
				ETFBKMT
				ETNK1
				ETV5
				ETV7
				EVA1A
				EVI5
				EVL
				EVPLL
				EVX1
				EVX2
				EXD2
				EXO5
				EXOC2
				EXOC3L2
				EXOC4
				EXOC6B
				EXOG
				EXOSC1
				EXOSC2
				EXOSC3
				EXOSC6
				EXOSC7
				EXPH5
				EXT1
				EXT2
				EXTL3
				EYA3
				EYS
				EZH1
				EZHIP
				F11R
				F2
				F2R
				F2RL1
				F3
				F5
				F7
				FAAH
				FAAP20
				FAAP24
				FABP3
				FADS1
				FADS2
				FAF1
				FAF2
				FAH
				FAHD1
				FAIM2
				FAM102A
				FAM102B
				FAM107A
				FAM107B
				FAM110B
				FAM114A1
				FAM114A2
				FAM117B
				FAM118A
				FAM120AOS
				FAM120C
				FAM122A
				FAM122C
				FAM124A
				FAM126A
				FAM133B
				FAM135A
				FAM135B
				FAM149A
				FAM151B
				FAM155A
				FAM155B
				FAM160B1
				FAM161A
				FAM162A
				FAM162B
				FAM163A
				FAM163B
				FAM167A
				FAM168A
				FAM168B
				FAM169A
				FAM171A1
				FAM172A
				FAM174A
				FAM177B
				FAM181B
				FAM184B
				FAM189A1
				FAM192A
				FAM193A
				FAM199X
				FAM204A
				FAM207A
				FAM20B
				FAM20C
				FAM210B
				FAM216B
				FAM217B
				FAM219A
				FAM219B
				FAM222B
				FAM227A
				FAM230E
				FAM234A
				FAM234B
				FAM241A
				FAM47E-STBD1
				FAM49B
				FAM53B
				FAM53C
				FAM71E2
				FAM76A
				FAM76B
				FAM81A
				FAM83A
				FAM83B
				FAM83C
				FAM83F
				FAM83G
				FAM86C1
				FAM89A
				FAM8A1
				FAM91A1
				FAM92A
				FAN1
				FANCA
				FANCB
				FANCC
				FANCI
				FANCM
				FAR1
				FAR2
				FARSB
				FAS
				FASLG
				FASTKD3
				FAXC
				FAXDC2
				FBLIM1
				FBLN1
				FBLN7
				FBN1
				FBN2
				FBN3
				FBP1
				FBRSL1
				FBXL15
				FBXL16
				FBXL18
				FBXL2
				FBXL20
				FBXL22
				FBXL3
				FBXL4
				FBXL7
				FBXO17
				FBXO22
				FBXO27
				FBXO28
				FBXO30
				FBXO31
				FBXO32
				FBXO38
				FBXO40
				FBXO41
				FBXO42
				FBXO45
				FBXO47
				FBXO48
				FBXO6
				FBXO9
				FBXW11
				FBXW2
				FBXW8
				FCAR
				FCF1
				FCGR1A
				FCGR1B
				FCHO2
				FCMR
				FCN2
				FCRL4
				FDFT1
				FDX1
				FECH
				FEM1A
				FEM1B
				FEM1C
				FEZ1
				FFAR1
				FGA
				FGB
				FGD4
				FGD6
				FGF1
				FGF10
				FGF13
				FGF14
				FGF17
				FGF18
				FGF19
				FGF2
				FGF5
				FGF8
				FGF9
				FGFBP2
				FGFR1
				FGFR1OP
				FGL2
				FGR
				FHAD1
				FHDC1
				FHL2
				FHL5
				FIBIN
				FICD
[truncated: 4,945 more rows]
